# Supplementary material for: Identification of Host Factors Interacting with a γ-Shaped RNA Element from a Plant Virus-Associated Satellite RNA
Source: Viruses. 2023 Oct 1;15(10):2039. doi: 10.3390/v15102039 (PMC10611174; doi:10.3390/v15102039)
Supplement: Supplementary file 1 [file viruses-15-02039-s001.zip]

Archive with 2 entries (2 files):
- Supplementary Figures-R1.pptx
- Table S1 & S2-oligos-R1.pdf
